# Supplementary material for: PTPN22 intron polymorphism rs1310182 (c.2054-852T>C) is associated with type 1 diabetes mellitus in patients of Armenian descent
Source: PLoS One. 2023 Jun 14;18(6):e0286743. doi: 10.1371/journal.pone.0286743 (PMC10266637; doi:10.1371/journal.pone.0286743)
Supplement: S1 File — (XLSX) [file pone.0286743.s004.xlsx]

## Sheet: List1
SUPPORTING INFORMATION
PTPN22 intron polymorphism rs1310182 (c.2054-852T>C) is associated with type 1 diabetes mellitus in patients of Armenian descent
Robert Žak, Lusine Navasardyan, Ján Hunák, Jiřina Martinů, Petr Heneberg
S1 File. Raw data.
Personal ID	T1DM (1=present, 0=absent)	c.1858TT (1=present, 0=absent)	c.1858CT (1=present, 0=absent)	c.1858CC (1=present, 0=absent)	c.1858T (1=present, 0=absent)	c.2054-852CC (1=present, 0=absent)	c.2054-852CT (1=present, 0=absent)	c.2054-852TT (1=present, 0=absent)	c.2054-852T (1=present, 0=absent)
1	1	0	0	1	0	0	0	1	1
2	1	0	0	1	0	0	1	0	1
3	1	0	0	1	0	0	0	1	1
4	1	0	0	1	0	0	0	1	1
5	1	0	0	1	0	0	0	1	1
6	1	0	0	1	0	0	0	1	1
7	1	0	0	1	0	0	0	1	1
8	1	0	0	1	0	0	0	1	1
9	1	0	0	1	0	0	0	1	1
10	1	0	0	1	0	0	0	1	1
11	1	0	0	1	0	0	0	1	1
12	1	0	0	1	0	0	1	0	1
13	1	0	0	1	0	0	1	0	1
14	1	0	0	1	0	0	0	1	1
15	1	0	0	1	0	0	1	0	1
16	1	0	0	1	0	0	0	1	1
17	1	0	0	1	0	0	1	0	1
18	1	0	0	1	0	0	1	0	1
19	1	0	0	1	0	0	1	0	1
20	1	0	1	0	1	0	1	0	1
21	1	0	0	1	0	0	1	0	1
22	1	0	0	1	0	0	1	0	1
23	1	0	0	1	0	0	0	1	1
24	1	0	0	1	0	0	1	0	1
25	1	0	0	1	0	0	0	1	1
26	1	0	0	1	0	0	0	1	1
27	1	0	0	1	0	0	1	0	1
28	1	0	0	1	0	0	1	0	1
29	1	0	0	1	0	0	0	1	1
30	1	0	0	1	0	1	0	0	0
31	1	0	0	1	0	0	1	0	1
32	1	0	0	1	0	0	1	0	1
33	1	0	1	0	1	0	1	0	1
34	1	0	0	1	0	1	0	0	0
35	1	0	0	1	0	0	1	0	1
36	1	0	0	1	0	0	1	0	1
37	1	0	0	1	0	1	0	0	0
38	1	0	1	0	1	0	1	0	1
39	1	0	1	0	1	1	0	0	0
40	1	0	1	0	1	1	0	0	0
41	1	0	1	0	1	0	0	1	1
42	1	0	1	0	1	0	1	0	1
43	1	0	0	1	0	0	1	0	1
44	1	0	0	1	0	1	0	0	0
45	1	0	0	1	0	1	0	0	0
46	1	0	0	1	0	0	1	0	1
47	1	0	0	1	0	0	1	0	1
48	1	0	0	1	0	0	0	1	1
49	1	0	0	1	0	0	1	0	1
50	1	0	0	1	0	0	1	0	1
51	1	0	0	1	0	0	1	0	1
52	1	0	0	1	0	0	1	0	1
53	1	0	0	1	0	0	1	0	1
54	1	0	0	1	0	1	0	0	0
55	1	0	0	1	0	0	1	0	1
56	1	0	0	1	0	0	0	1	1
57	1	0	0	1	0	1	0	0	0
58	1	0	0	1	0	1	0	0	0
59	1	0	0	1	0	0	1	0	1
60	1	0	0	1	0	0	0	1	1
61	1	0	0	1	0	0	1	0	1
62	1	0	0	1	0	0	0	1	1
63	1	0	0	1	0	0	1	0	1
64	1	0	0	1	0	0	1	0	1
65	1	0	0	1	0	0	1	0	1
66	1	0	0	1	0	0	1	0	1
67	1	0	0	1	0	0	1	0	1
68	1	0	1	0	1	0	1	0	1
69	1	0	1	0	1	0	1	0	1
70	1	0	0	1	0	0	1	0	1
71	1	0	0	1	0	0	1	0	1
72	1	0	0	1	0	0	1	0	1
73	1	0	0	1	0	0	1	0	1
74	1	0	0	1	0	0	1	0	1
75	1	0	0	1	0	1	0	0	0
76	1	0	0	1	0	0	1	0	1
77	1	0	0	1	0	0	0	1	1
78	1	0	0	1	0	0	1	0	1
79	1	0	0	1	0	0	1	0	1
80	1	0	0	1	0	0	1	0	1
81	1	0	0	1	0	0	1	0	1
82	1	0	0	1	0	0	1	0	1
83	1	0	0	1	0	0	1	0	1
84	1	0	0	1	0	0	0	1	1
85	1	0	0	1	0	0	1	0	1
86	1	0	0	1	0	0	1	0	1
87	1	0	0	1	0	0	1	0	1
88	1	0	0	1	0	0	0	1	1
89	1	0	0	1	0	1	0	0	0
90	1	0	0	1	0	0	0	1	1
91	1	0	0	1	0	0	1	0	1
92	1	0	0	1	0	0	1	0	1
93	1	0	0	1	0	0	1	0	1
94	1	0	0	1	0	0	1	0	1
95	1	0	0	1	0	0	1	0	1
96	1	0	0	1	0	1	0	0	0
97	0	0	0	1	0	1	0	0	0
98	0	0	1	0	1	0	1	0	1
99	0	0	0	1	0	1	0	0	0
100	0	0	0	1	0	0	0	1	1
101	0	0	0	1	0	1	0	0	0
102	0	0	0	1	0	1	0	0	0
103	0	0	0	1	0	1	0	0	0
104	0	0	0	1	0	0	1	0	1
105	0	0	0	1	0	0	1	0	1
106	0	0	0	1	0	0	0	1	1
107	0	0	0	1	0	1	0	0	0
108	0	0	0	1	0	0	1	0	1
109	0	0	0	1	0	1	0	0	0
110	0	0	0	1	0	0	0	1	1
111	0	0	0	1	0	0	1	0	1
112	0	0	0	1	0	0	1	0	1
113	0	0	0	1	0	1	0	0	0
114	0	0	0	1	0	0	1	0	1
115	0	0	0	1	0	0	1	0	1
116	0	0	0	1	0	1	0	0	0
117	0	0	0	1	0	0	1	0	1
118	0	0	0	1	0	0	0	1	1
119	0	0	0	1	0	1	0	0	0
120	0	0	0	1	0	0	1	0	1
121	0	0	0	1	0	1	0	0	0
122	0	0	0	1	0	0	1	0	1
123	0	0	0	1	0	0	0	1	1
124	0	0	0	1	0	0	1	0	1
125	0	0	0	1	0	1	0	0	0
126	0	0	0	1	0	0	1	0	1
127	0	0	0	1	0	0	1	0	1
128	0	0	0	1	0	1	0	0	0
129	0	0	0	1	0	0	1	0	1
130	0	0	0	1	0	1	0	0	0
131	0	0	0	1	0	0	1	0	1
132	0	0	0	1	0	0	1	0	1
133	0	0	0	1	0	0	1	0	1
134	0	0	0	1	0	1	0	0	0
135	0	0	0	1	0	0	1	0	1
136	0	0	0	1	0	0	1	0	1
137	0	0	0	1	0	0	1	0	1
138	0	0	0	1	0	0	0	1	1
139	0	0	0	1	0	0	0	1	1
140	0	0	0	1	0	1	0	0	0
141	0	0	0	1	0	0	0	1	1
142	0	0	0	1	0	0	0	1	1
143	0	0	0	1	0	0	0	1	1
144	0	0	0	1	0	0	1	0	1
145	0	0	0	1	0	0	0	1	1
146	0	0	0	1	0	1	0	0	0
147	0	0	0	1	0	0	0	1	1
148	0	0	0	1	0	1	0	0	0
149	0	0	0	1	0	0	1	0	1
150	0	0	0	1	0	1	0	0	0
151	0	0	0	1	0	1	0	0	0
152	0	0	0	1	0	1	0	0	0
153	0	0	0	1	0	0	1	0	1
154	0	0	0	1	0	0	0	1	1
155	0	0	1	0	1	0	0	1	1
156	0	0	0	1	0	0	1	0	1
157	0	0	0	1	0	0	1	0	1
158	0	0	0	1	0	1	0	0	0
159	0	0	0	1	0	1	0	0	0
160	0	0	0	1	0	1	0	0	0
161	0	0	0	1	0	0	1	0	1
162	0	0	0	1	0	1	0	0	0
163	0	0	0	1	0	0	1	0	1
164	0	0	0	1	0	0	1	0	1
165	0	0	0	1	0	1	0	0	0
166	0	0	0	1	0	1	0	0	0
167	0	0	0	1	0	1	0	0	0
168	0	0	0	1	0	0	1	0	1
169	0	0	0	1	0	1	0	0	0
170	0	0	0	1	0	1	0	0	0
171	0	0	0	1	0	1	0	0	0
172	0	0	0	1	0	0	1	0	1
173	0	0	0	1	0	1	0	0	0
174	0	0	1	0	1	0	0	1	1
175	0	0	0	1	0	0	1	0	1
176	0	0	0	1	0	0	1	0	1
177	0	0	0	1	0	1	0	0	0
178	0	0	0	1	0	0	0	1	1
179	0	0	0	1	0	1	0	0	0
180	0	0	0	1	0	0	0	1	1
181	0	0	0	1	0	1	0	0	0
182	0	0	0	1	0	0	1	0	1
183	0	0	0	1	0	1	0	0	0
184	0	0	0	1	0	1	0	0	0
185	0	0	0	1	0	0	1	0	1
186	0	0	0	1	0	0	1	0	1
187	0	0	0	1	0	1	0	0	0
188	0	0	0	1	0	1	0	0	0
189	0	0	0	1	0	0	1	0	1
190	0	0	0	1	0	0	1	0	1
191	0	0	0	1	0	1	0	0	0
192	0	0	0	1	0	1	0	0	0
193	0	0	0	1	0	1	0	0	0
194	0	0	0	1	0	0	0	1	1
195	0	0	0	1	0	1	0	0	0
196	0	0	0	1	0	0	1	0	1
